# Supplementary material for: Wetland salinity induces sex-dependent carry-over effects on the individual performance of a long-distance migrant
Source: Sci Rep. 2017 Jul 31;7:6867. doi: 10.1038/s41598-017-07258-w (PMC5537338; doi:10.1038/s41598-017-07258-w)
Supplement: Supplementary file 1 — Dataset1 [file 41598_2017_7258_MOESM1_ESM.csv]

year	date	d13C	d15N	Sex	CMI	SMI	Log (SMI)	%BP
2011	41	-22.58	9.5	F	0.1	417.12	6.033	10
2011	41	-20	10.1	M	0.158	319.64	5.767	20
2011	41	-23.05	10.21	F	0.22	313.75	5.749	0
2011	41	-25.41	12.22	F	0.297	293.61	5.682	5
2011	41	-22.35	7.88	M	0.323	329.97	5.799	20
2011	41	-23.55	7.88	F	0.323	264.69	5.579	0
2011	41	-22.02	9.08	M	0.387	326.04	5.787	10
2011	41	-23.99	12.54	F	0.483	311.51	5.741	5
2011	41	-14.25	8.27	F	0.52	323.63	5.78	25
2011	41	-15.33	12.21	M	0.64	229.42	5.436	30
2011	41	-13.14	7.87	M	0.66	301.92	5.71	4
2011	41	-12.61	9.5	M	0.66	259.88	5.56	40
2011	41	-22.99	8.95	F	0.667	306.32	5.725	5
2011	41	-12.22	9.22	M	0.7	306.93	5.727	60
2011	41	-13.25	9.11	M	0.707	280.33	5.636	45
2011	41	-11.85	10.12	M	0.71	334.18	5.812	70
2011	41	-12.25	8.25	M	0.787	346.28	5.847	60
2011	41	-10.25	7.88	M	0.883	295.22	5.688	80
2011	41	-11.6	10.55	M	0.917	244.25	5.498	70
2011	41	-10.05	8	M	0.93	319.18	5.766	80
2005	10	-26.32	13.35	F		415.32	6.029	0
2005	31	-23.82	11.02	F		360.39	5.887	0
2005	50	-23.19	7.07	F		290.95	5.673	5
2005	15	-23.05	7.85	F		369.37	5.912	5
2005	50	-22.99	9.09	F		314.81	5.752	5
2005	37	-22.29	7.89	F		317.85	5.762	5
2005	24	-22.27	9.47	F		357.15	5.878	5
2005	24	-21.88	14.48	M		403.13	5.999	15
2005	24	-21.7	8.41	F		395.6	5.98	0
2005	37	-21.34	13.86	F		267.92	5.591	20
2005	50	-20.84	13.58	M		347.53	5.851	30
2005	10	-20.48	10.79	F		332.51	5.807	0
2005	50	-20.22	9.79	F		277.09	5.624	10
2005	15	-18.24	9.02	F		333.32	5.809	0
2005	24	-17.93	6.86	F		316.51	5.757	5
2005	31	-15.69	12.65	M		309.73	5.736	90
2005	15	-15.67	13.96	F		314.04	5.75	5
2005	24	-15.12	11.08	M		241.48	5.487	50
2005	24	-14.84	9.53	F		254.59	5.54	30
2005	50	-13.81	7.99	M		265.41	5.581	50
2005	10	-13.77	9.24	F		338.13	5.823	0
2005	37	-13.68	10.99	M		267.36	5.589	5
2005	10	-13.65	5.84	M		288.73	5.666	85
2005	45	-13.6	9.07	F		314.46	5.751	50
2005	15	-13	7.75	M		315.91	5.755	25
2005	50	-13	9.71	F		276.88	5.624	0
2005	10	-12.99	8.09	F		350.6	5.86	0
2005	31	-12.63	9.72	F		388.35	5.962	0
2005	31	-12.48	8.26	M		304.48	5.719	90
2005	37	-12.34	9.8	M		304.48	5.719	15
2005	45	-12.2	7.97	M		245.69	5.504	65
2005	45	-12.19	7.37	M		228.2	5.43	10
2005	31	-12.01	5.06	F		347.59	5.851	75
2005	31	-11.77	11.89	M		250.08	5.522	95
2005	37	-11.65	12.72	M		334.14	5.812	95
2005	50	-11.39	10.32	M		241.31	5.486	60
2005	50	-10.25	7.35	M		229.51	5.436	70
2005	24	-9.83	7.15	M		304.11	5.717	75
